# Supplementary material for: Genome sequence of the ornamental plant Digitalis purpurea reveals the molecular basis of flower color and morphology variation
Source: BMC Genomics. 2026 May 1;27:432. doi: 10.1186/s12864-026-12889-3 (PMC13134276; doi:10.1186/s12864-026-12889-3)
Supplement: Supplementary file 4 — Additional file 4: Documentation of all parameters and input files used for the annotation of the bHLH transcription factor gene family with the bHLH_annotator. [file 12864_2026_12889_MOESM4_ESM.txt]

bHLH_annotator.py version: v1.04

bHLH bait file: bHLH_baits.fasta	cf967906cd921ac579e1514fc81c6eca
bHLH bait info file: bHLH_baits.txt	454e90dfcdcb2e82ea663639a96f47d6
 thinned bait file: bHLH_baits_optimised.fasta	0c9e29a40a8e299c5300f77f6c43d614
Subject FASTA file: DR1_v2.pep.fasta	6299a82bae835470942b2c9cc9a57837

Tool for initial candidate selection: blast
Tool for alignment: mafft
Tool for tree construction: fasttree
Maximal CPUs for ingroup/outgroup classification: 1
CPUs for BLASTp: 1
CPUs for RAxML: 1
HMM bait motif file: bHLH_baits_optimised.hmm	b7ffe237696c182a22e0fe725fe1701f
Reference bHLH file: AthRefbHLHs.txt	3dea98bdc522a4e0df4df07b2f9d5d34
Ath family members file: bHLH_at.fasta	c001f05e26bf4d4e3ae1424eee0dcd74
Motif search file: bHLH_motifs.hmm	c38f1a05621c6a40bd5cfed9d133f66e
Type of input: PEP

Prefix of output file names: digi2
Preventing of splitting sequence names at first space (--keepnames): True
Reducing paralogs to one representative (--collapse): False
blastp path: blastp
makeblastdb path: makeblastdb
hmmsearch path: hmmsearch
mafft tool path: mafft
muscle tool path: muscle
raxml path: raxml-ng
fasttree path: fasttree

Minimal bitscore cutoff: 60
Minimal BLASTp hit similarity cutoff: 40.0
Maximal number of BLASTp hits per bait: 100
Minimal BLASTp hit alignment length: 80
Minimal score for candidate to be considered as ingroup: 0.5
Number of neighbours to consider in classification: 10
Factor for branch length cutoff in identification of neighbours: 5.0
Minimal number of neighbours required for classification as bHLH: 0
Filter candidates by hmm motif: False
Distance cutoff for paralog clade masking: 10.0
Parallelization at ingroup/outgroup classification: False
Maximal number of candidates per parallel ingroup/outgroup classification: 200

Muscle version: 
MAFFT version: v7.505 (2022/Apr/10)
FastTree version: PLEASE_ADD_MANUALLY
RAxML version: ...
hmmsearch version:  HMMER 3.4 (Aug 2023); http://hmmer.org/\n...

Execution time: 1h:0min:19sec
