# Supplementary material for: Genome sequence of the ornamental plant Digitalis purpurea reveals the molecular basis of flower color and morphology variation
Source: BMC Genomics. 2026 May 1;27:432. doi: 10.1186/s12864-026-12889-3 (PMC13134276; doi:10.1186/s12864-026-12889-3)
Supplement: Supplementary file 16 — Additional file 16: Map of the TE inserted into ANS depicting LTR sequences and hmmer motif-hits as well as their corresponding ORFs. [file 12864_2026_12889_MOESM16_ESM.tsv]

ctg005780 0 8830191 ctg005780 0 8830191 8830191 100 0
